# Supplementary material for: Dynamics of Reactive Carbonyl Species in Pea Root Nodules in Response to Polyethylene Glycol (PEG)-Induced Osmotic Stress
Source: Int J Mol Sci. 2022 Mar 1;23(5):2726. doi: 10.3390/ijms23052726 (PMC8910736; doi:10.3390/ijms23052726)
Supplement: Supplementary file 1 [file ijms-23-02726-s001.zip]

Archive with 4 entries (3 files):
- Supplementary information/
- Supplementary information/210918_Supplementary information_2.xls
- Supplementary information/210918_Supplementary information_3.xlsx
- Supplementary information/211011_Soboleva_et_al_Supplementary information_1.pdf
