# Supplementary material for: Dynamics of Reactive Carbonyl Species in Pea Root Nodules in Response to Polyethylene Glycol (PEG)-Induced Osmotic Stress
Source: Int J Mol Sci. 2022 Mar 1;23(5):2726. doi: 10.3390/ijms23052726 (PMC8910736; doi:10.3390/ijms23052726)
Supplement: Supplementary file 1 [file ijms-23-02726-s001.zip › Supplementary information/210918_Supplementary information_2.xls]

## Sheet: Directory
Dynamics of reactive carbonyl species in pea root nodules in response to osmotic stress – a new metabolic bridge to drought-related suppression of symbiotic efficiency
Supplementary information 2 Charactrerization of plant stress response with assessment of physiological and biochemical stress markers in P. sativum leaf
Alena Soboleva,1,2* Nadezhda Frolova,3 Kseniia Bureiko,1,2,4 Julia Shumilina,1,2 Gerd U. Balcke,5 Vladimir A. Zhukov,6 Igor A. Tikhonovich,6,7 Andrej Frolov,1,2*
1Department of Bioorganic Chemistry, Leibniz Institute of Plant Biochemistry
2Department of Biochemistry, St. Petersburg State University
3Department of Plant Physiology and Biochemistry, St. Petersburg State University
4Institute of Biomedicine, University of Eastern Finland, Kuopio, Finland
5Department of Metabolic and Cell Biology, Leibniz Institute of Plant Biochemistry
6All-Russia Research Institute for Agricultural Microbiology
7Department of Genetics and Biotechnology, St. Petersburg State University
Directory
Table S2-1	Original data and results of the stomata conductivity determination accomplished for P. sativum plants, grown under PEG-induced osmotic stress and unstressed conditions
Table S2-2	Original data and results of the leaf water relative content (LRWC) determination accomplished for P. sativum plants, grown under PEG-induced osmotic stress and unstressed conditions
Table S2-3	Original data and results of the root length determination accomplished for P. sativum plants, grown under PEG-induced osmotic stress and unstressed conditions
Table S2-4	Original data and results of the leaf chlorophyll a content determination accomplished for P. sativum plants, grown under PEG-induced osmotic stress and unstressed conditions
Table S2-5	Original data and results of the abscisic acid content determination accomplished for P. sativum plants, grown under PEG-induced osmotic stress and unstressed conditions
Table S2-6	Original data and results of the jasmonic acid, jasmonoyl-L-isoleucine, and 12-oxo-phytodienoic acid contents determination accomplished for P. sativum plants, grown under PEG-induced osmotic stress and unstressed conditions
Table S2-7	Original data and results of malondialdehyde (MDA) content determination accomplished for P. sativum plants, grown under PEG-induced osmotic stress and unstressed conditions
Table S2-8	Original data and results of the total ascorbate content determination accomplished for P. sativum plants, grown under PEG-induced osmotic stress and unstressed conditions
Table S2-9	Stress kinetics: original data and results of the stomata conductivity determination accomplished for P. sativum plants, grown under PEG-induced osmotic stress and unstressed conditions for 1, 3, and 8 days
Table S2-10	Stress kinetics: original data and results of the leaf chlorophyll a content determination accomplished for P. sativum plants, grown under PEG-induced osmotic stress and unstressed conditions for 1, 3, and 8 days
Table S2-11	Stress kinetics: original data and results of the leaf water relative content (LRWC) determination accomplished for P. sativum plants, grown under PEG-induced osmotic stress and unstressed conditions for 1, 3, and 8 days

## Sheet:  Table S2-1
Table S2-1 Original data and results of the stomata conductivity determination accomplished for P. sativum plants, grown under PEG-induced osmotic stress and unstressed conditions
Sample	Stomatal conductivity 1, mmol x m-2 x s-1	Stomatal conductivity 2, mmol x m-2 x s-1	Stomatal conductivity 3, mmol x m-2 x s-1	Total stomatal conductivity, mmol x m-2 x s-1	Average (mmol x m-2 x s-1)	Std. Dev.	RSD
Control-1	34	34.5	33.5	34	55.1111	18.3101	33.2239
Control-2	66	64	64	64.6667
Control-3	67	66	67	66.6667
PEG-5-1	5.6	5.6	5.6	5.6	35.1694	34.5255	98.169
PEG-5-2	4.95	5	5	4.98333
PEG-5-3	46.5	46	46.5	46.3333
PEG-5-4	82	80	82	81.3333
PEG-5-5	5.5	5.4	5.4	5.43333
PEG-5-6	67	68	67	67.3333
PEG-10-1	5.4	5.5	5.5	5.46667	10.2	5.82268	57.0851
PEG-10-2	8.3	8.3	8.4	8.33333
PEG-10-3	14.5	13.9	14.1	14.1667
PEG-10-4	6.8	7.2	7.4	7.13333
PEG-10-5	5.9	6	5.8	5.9
PEG-10-6	20.4	20	20.2	20.2
PEG-15-1	16.3	16.1	15.8	16.0667	10.4187	8.09998	77.7442
PEG-15-2	6.5	6.7	6.8	6.66667
PEG-15-3	5.2	5.2	5.1	5.16667
PEG-15-4	7.3	7.3	7.4	7.33333
PEG-15-5	28.4	28.4	28.8	28.5333
PEG-15-6	8.2	6.3	6.1	6.86667
PEG-15-7	7.6	7.4	7.4	7.46667
PEG-15-8	4.95	5.4	5.4	5.25
PEG-20-1	6.1	6	6.2	6.1	7.24524	2.87455	39.675
PEG-20-2	7.9	7.6	7.7	7.73333
PEG-20-3	9	9.1	9.2	9.1
PEG-20-4	4.85	4.6	4.65	4.7
PEG-20-5	2.3	7.2	7.5	5.66667
PEG-20-6	4.65	4.75	4.85	4.75
PEG-20-7	12.9	12.7	12.4	12.6667
PEG-5, PEG - 10, PEG-15, PEG-20 denote corresponding treatments with polyethylene glycol (as w/v persentage of PEG supplemented to the aqueous growth medium)
Untreated plants are defined as Control
		Stomatal conductivity, mmol x m-2 x s-1	StDev
Control	0	55.1111	18.3101
PEG-5%	5	35.1694	34.5255
PEG-10%	10	10.2	5.82268
PEG-15%	15	10.4187	8.09998
PEG-20%	20	7.24524	2.87455
* - the values derived, using the "Outlier Calculator" program, are highlighted in yellow
Sample	Stomatal conductivity 1, mmol x m-2 x s-1	Stomatal conductivity 2, mmol x m-2 x s-1	Stomatal conductivity 3, mmol x m-2 x s-1	Total stomatal conductivity, mmol x m-2 x s-1*	Average (mmol x m-2 x s-1)	Std. Dev.	RSD
Control-1	34	34.5	33.5	34	55.1111	18.3101	33.2239
Control-2	66	64	64	64.6667
Control-3	67	66	67	66.6667
PEG-5-1	5.6	5.6	5.6	5.6	5.33889	0.318997	5.97497
PEG-5-2	4.95	5	5	4.98333
PEG-5-3	46.5	46	46.5	46.3333
PEG-5-4	82	80	82	81.3333
PEG-5-5	5.5	5.4	5.4	5.43333
PEG-5-6	67	68	67	67.3333
PEG-10-1	5.4	5.5	5.5	5.46667	6.16667	0.864741	14.0228
PEG-10-2	8.3	8.3	8.4	8.33333
PEG-10-3	14.5	13.9	14.1	14.1667
PEG-10-4	6.8	7.2	7.4	7.13333
PEG-10-5	5.9	6	5.8	5.9
PEG-10-6	20.4	20	20.2	20.2
PEG-15-1	16.3	16.1	15.8	16.0667	6.71667	0.883019	13.1467
PEG-15-2	6.5	6.7	6.8	6.66667
PEG-15-3	5.2	5.2	5.1	5.16667
PEG-15-4	7.3	7.3	7.4	7.33333
PEG-15-5	28.4	28.4	28.8	28.5333
PEG-15-6	8.2	6.3	6.1	6.86667
PEG-15-7	7.6	7.4	7.4	7.46667
PEG-15-8	4.95	5.4	5.4	5.25
PEG-20-1	6.1	6	6.2	6.1	5.30417	0.692068	13.0476
PEG-20-2	7.9	7.6	7.7	7.73333
PEG-20-3	9	9.1	9.2	9.1
PEG-20-4	4.85	4.6	4.65	4.7
PEG-20-5	2.3	7.2	7.5	5.66667
PEG-20-6	4.65	4.75	4.85	4.75
PEG-20-7	12.9	12.7	12.4	12.6667
		Stomatal conductivity, mmol x m-2 x s-1	StDev
Control	0	55.1111	18.3101
PEG-5%	5	5.33889	0.318997
PEG-10%	10	6.16667	0.864741
PEG-15%	15	6.71667	0.883019
PEG-20%	20	5.30417	0.692068

## Sheet:  Table S2-2
Table S2-2 Original data and results of the leaf water relative content (LRWC) determination accomplished for P. sativum plants, grown under PEG-induced osmotic stress and unstressed conditions
Sample	Weight before drying, g	Weight after drying, g	Weight difference, g	Average (g)	Std. Dev.	RSD
Control-1	0.2968	0.2845	0.0123	0.026775	0.0191453	71.5044
Control-2	0.2112	0.1943	0.0169
Control-3	0.2493	0.2261	0.0232
Control-4	0.2671	0.2124	0.0547
PEG-5-1	0.2522	0.2324	0.0198	0.02276	0.00598189	26.2825
PEG-5-2	0.2078	0.1848	0.023
PEG-5-3	0.2736	0.2593	0.0143
PEG-5-4	0.2535	0.2248	0.0287
PEG-5-5	0.2649	0.2369	0.028
PEG-10-1	0.2668	0.2421	0.0247	0.01825	0.00546596	29.9504
PEG-10-2	0.2277	0.216	0.0117
PEG-10-3	0.2221	0.2022	0.0199
PEG-10-4	0.2201	0.2034	0.0167
PEG-15-1	0.2299	0.2135	0.0164	0.02065	0.00850314	41.1774
PEG-15-2	0.214	0.2032	0.0108
PEG-15-3	0.2566	0.23	0.0266
PEG-15-4	0.2468	0.218	0.0288
PEG-20-1	0.2439	0.2238	0.0201	0.0108	0.005755	53.287
PEG-20-2	0.2436	0.233	0.0106
PEG-20-3	0.1943	0.1867	0.0076
PEG-20-4	0.2455	0.2346	0.0109
PEG-20-5	0.1396	0.1329	0.0067
PEG-20-6	0.2335	0.2233	0.0102
PEG-20-7	0.1679	0.1654	0.0025
PEG-20-8	0.2452	0.2274	0.0178
PEG-5, PEG - 10, PEG-15, PEG-20 denote corresponding treatments with polyethylene glycol (as w/v persentage of PEG supplemented to the aqueous growth medium)
Untreated plants are defined as Control
		Leaf water content (g)	StDev
Control	0	0.026775	0.0191453
PEG-5%	5	0.02276	0.00598189
PEG-10%	10	0.01825	0.00546596
PEG-15%	15	0.02065	0.00850314
PEG-20%	20	0.0108	0.005755
* - the values derived, using the "Outlier Calculator" program, are highlighted in yellow
Sample	Weight before drying, g	Weight after drying, g	Weight difference, g*	Average (g)	Std. Dev.	RSD
Control-1	0.2968	0.2845	0.0123	0.0174667	0.00547205	31.3285
Control-2	0.2112	0.1943	0.0169
Control-3	0.2493	0.2261	0.0232
Control-4	0.2671	0.2124	0.0547
PEG-5-1	0.2522	0.2324	0.0198	0.0265667	0.00310859	11.7011
PEG-5-2	0.2078	0.1848	0.023
PEG-5-3	0.2736	0.2593	0.0143
PEG-5-4	0.2535	0.2248	0.0287
PEG-5-5	0.2649	0.2369	0.028
PEG-10-1	0.2668	0.2421	0.0247	0.0204333	0.00402658	19.7059
PEG-10-2	0.2277	0.216	0.0117
PEG-10-3	0.2221	0.2022	0.0199
PEG-10-4	0.2201	0.2034	0.0167
PEG-15-1	0.2299	0.2135	0.0164	0.0239333	0.00661614	27.644
PEG-15-2	0.214	0.2032	0.0108
PEG-15-3	0.2566	0.23	0.0266
PEG-15-4	0.2468	0.218	0.0288
PEG-20-1	0.2439	0.2238	0.0201	0.0092	0.00191442	20.8089
PEG-20-2	0.2436	0.233	0.0106
PEG-20-3	0.1943	0.1867	0.0076
PEG-20-4	0.2455	0.2346	0.0109
PEG-20-5	0.1396	0.1329	0.0067
PEG-20-6	0.2335	0.2233	0.0102
PEG-20-7	0.1679	0.1654	0.0025
PEG-20-8	0.2452	0.2274	0.0178
		Leaf water content (g)	StDev
Control	Control	0.0174667	0.00547205
PEG-5%	PEG-5%	0.0265667	0.00310859
PEG-10%	PEG-10%	0.0204333	0.00402658
PEG-15%	PEG-15%	0.0239333	0.00661614
PEG-20%	PEG-20%	0.0092	0.00191442

## Sheet:  Table S2-3
Table S2-3 Original data and results of the root length determination accomplished for P. sativum plants, grown under PEG-induced osmotic stress and unstressed conditions
Sample	Roots length, sm	Average (g)	Std. Dev.	RSD
Control-1	28.7	27.4667	3.89915	14.1959
Control-2	23.1
Control-3	30.6
PEG-5-1	23.6	27.5	3.48281	12.6648
PEG-5-2	30.3
PEG-5-3	28.6
PEG-10-1	30.3	27.0333	2.89194	10.6977
PEG-10-2	26
PEG-10-3	24.8
PEG-15-1	24.5	31	6.40234	20.6527
PEG-15-2	37.3
PEG-15-3	31.2
PEG-20-1	18.3	25.5333	6.40807	25.0969
PEG-20-2	30.5
PEG-20-3	27.8
PEG-5, PEG - 10, PEG-15, PEG-20 denote corresponding treatments with polyethylene glycol (as w/v persentage of PEG supplemented to the aqueous growth medium)
Untreated plants are defined as Control
		Roots length, sm	StDev
Control	0	27.4667	3.89915
PEG-5%	5	27.5	3.48281
PEG-10%	10	27.0333	2.89194
PEG-15%	15	31	6.40234
PEG-20%	20	25.5333	6.40807

## Sheet:  Table S2-4
Table S2-4 Original data and results of the leaf chlorophyll a content determination accomplished for P. sativum plants, grown under PEG-induced osmotic stress and unstressed conditions
Sample	Leaf chlorophyll content (SPAD-unit)	Leaf chlorophyll content (SPAD-unit)	Leaf chlorophyll content (SPAD-unit)	Total leaf chlorophyll content (SPAD-unit)	Average (SPAD-unit)	Std. Dev.	RSD
Control-1	6.4	6	5.3	5.9	6.13333	0.238824	3.89387
Control-2	6.6	5.7	6	6.1
Control-3	6.1	5.9	6.2	6.06667
Control-4	5.5	7	6.9	6.46667
PEG-5-1	9.5		7.8	8.65	8.38333	1.60009	19.0865
PEG-5-2	8.4	7.4	4.2	6.66667
PEG-5-3	10.3	9.6	9.6	9.83333
PEG-10-1	6.3	12.2	11.9	10.1333	6.91667	6.71044	97.0184
PEG-10-2	0.9	0.6	1.9	1.13333
PEG-10-3	1.7	1.3	1.7	1.56667
PEG-10-4	16.2	15.2	13.1	14.8333
PEG-15-1	2.5	3.7	6.9	14.8333	6	4.92522	82.087
PEG-15-2	9	8.6	8.1	4.36667
PEG-15-3	5.7	2.5	3.1	8.56667
PEG-15-4	1.2	2.2	1.6	3.76667
PEG-15-5	1.8	2.7	3.9	1.66667
PEG-15-6	13.5	13.4	14.4	2.8
PEG-20-1	2.1	3.4	8	13.7667	7.70952	4.76009	61.7429
PEG-20-2	10.9	14.1	13.9	4.5
PEG-20-3	3	6.9	3	12.9667
PEG-20-4	1	0.5	1.4	4.3
PEG-20-5	7.7	7.3	8.1	0.966667
PEG-20-6	10	9.8	9.5	7.7
PEG-20-7	6.7	5.5	8.4	9.76667
PEG-5, PEG - 10, PEG-15, PEG-20 denote corresponding treatments with polyethylene glycol (as w/v persentage of PEG supplemented to the aqueous growth medium)
Untreated plants are defined as Control
		Leaf chlorophyll content (SPAD-unit)	StDev
Control	0	6.13333	0.238824
PEG-5%	5	8.38333	1.60009
PEG-10%	10	6.91667	6.71044
PEG-15%	15	6	4.92522
PEG-20%	20	7.70952	4.76009
* - the values derived, using the "Outlier Calculator" program, are highlighted in yellow
Sample	Leaf chlorophyll content (SPAD-unit)	Leaf chlorophyll content (SPAD-unit)	Leaf chlorophyll content (SPAD-unit)	Total leaf chlorophyll content (SPAD-unit)*	Average (SPAD-unit)	Std. Dev.	RSD
Control-1	6.4	6	5.3	5.9	6.02222	0.107152	1.77927
Control-2	6.6	5.7	6	6.1
Control-3	6.1	5.9	6.2	6.06667
Control-4	5.5	7	6.9	6.46667
PEG-5-1	9.5		7.8	8.65	8.38333	1.60009	19.0865
PEG-5-2	8.4	7.4	4.2	6.66667
PEG-5-3	10.3	9.6	9.6	9.83333
PEG-10-1	6.3	12.2	11.9	10.1333	6.91667	6.71044	97.0184
PEG-10-2	0.9	0.6	1.9	1.13333
PEG-10-3	1.7	1.3	1.7	1.56667
PEG-10-4	16.2	15.2	13.1	14.8333
PEG-15-1	2.5	3.7	6.9	14.8333	3.15	1.18087	37.4878
PEG-15-2	9	8.6	8.1	4.36667
PEG-15-3	5.7	2.5	3.1	8.56667
PEG-15-4	1.2	2.2	1.6	3.76667
PEG-15-5	1.8	2.7	3.9	1.66667
PEG-15-6	13.5	13.4	14.4	2.8
PEG-20-1	2.1	3.4	8	13.7667	6.56667	2.64155	40.2266
PEG-20-2	10.9	14.1	13.9	4.5
PEG-20-3	3	6.9	3	12.9667
PEG-20-4	1	0.5	1.4	4.3
PEG-20-5	7.7	7.3	8.1	0.966667
PEG-20-6	10	9.8	9.5	7.7
PEG-20-7	6.7	5.5	8.4	9.76667
PEG-5, PEG - 10, PEG-15, PEG-20 denote corresponding treatments with polyethylene glycol (as w/v persentage of PEG supplemented to the aqueous growth medium)
Untreated plants are defined as Control
		Leaf chlorophyll content (SPAD-unit)	StDev
Control	0	6.02222	0.107152
PEG-5%	5	8.38333	1.60009
PEG-10%	10	6.91667	6.71044
PEG-15%	15	3.15	1.18087
PEG-20%	20	6.56667	2.64155

## Sheet:  Table S2-5
Table S2-5 Original data and results of the abscisic acid content determination accomplished for P. sativum plants, grown under PEG-induced osmotic stress and unstressed conditions
Standard (ng)
ABA	2
Sample	Weight	Peaks areas		Phytohormones content		Average (pmol/g f.w.)	Std. Dev.	RSD
		ABA		ABA
		Sample	Standard	ng	pmol	ABA	ABA	ABA
Control-1	51.2	143022	62525.6	4.57485	17.329	16.059	5.50039	34.2511
Control-2	54.6	24535	9223.08	5.32036	20.1529
Control-3	47.9	120378	42287.8	5.69328	21.5655
Control-4	50.4	40876.1	38464.7	2.12538	8.05069
Control-5	53.7	129775	74497.2	3.48403	13.1971
PEG-5-1	52.9	144603	34866.9	8.29457	31.4188	29.2342	13.5396	46.3143
PEG-5-2	47.5	287318	82406.7	6.97317	26.4135
PEG-5-3	48.4	63889.5	31451.6	4.06273	15.3891
PEG-5-4	49.4	333658	49528.6	13.4733	51.0354
PEG-5-5	47.7	92194.7	31871.6	5.78539	21.9144
PEG-10-1	47.2	60831.4	35655	3.41222	12.9251	27.6631	15.7667	56.9954
PEG-10-2	47.9	39297	35984.7	2.1841	8.2731
PEG-10-3	47.6	249530	50903.8	9.80397	37.1363
PEG-10-4	54.4	166044	30002.3	11.0688	41.9271
PEG-10-5	51.4	410096	81641.9	10.0462	38.0538
PEG-15-1	47.5	105405	43090.7	4.89225	18.5313	30.6719	13.8909	45.2885
PEG-15-2	54.5	120920	58613.8	4.12599	15.6287
PEG-15-3	50.5	99218.1	17734	11.1896	42.3848
PEG-15-4	53.5	177897	44918.8	7.92084	30.0032
PEG-15-5	47.5	435406	70463.7	12.3583	46.8118
PEG-20-1	47.1	103177	26688.3	7.73203	29.288	70.5071	54.5058	77.3055
PEG-20-2	51.4	404117	44185.5	18.2918	69.2873
PEG-20-3	54.7	473157	24235.6	39.0464	147.903
PEG-20-4	47.7	416335	88722	9.38517	35.5499
PEG-5, PEG - 10, PEG-15, PEG-20 denote corresponding treatments with polyethylene glycol (as w/v persentage of PEG supplemented to the aqueous growth medium)
Untreated plants are defined as Control
			ABA (pmol/g f.w.)	Std. Dev.
	Control	0	16.059	5.50039
	PEG-5%	5	29.2342	13.5396
	PEG-10%	10	27.6631	15.7667
	PEG-15%	15	30.6719	13.8909
	PEG-20%	20	70.5071	54.5058
* - the values derived, using the "Outlier Calculator" program, are highlighted in yellow
Sample	Weight	Peaks areas		Phytohormones content		Average (pmol/g f.w.)	Std. Dev.	RSD
		ABA		ABA
		Sample	Standard	ng	pmol*	ABA	ABA	ABA
Control-1	51.2	143022	62525.6	4.57485	17.329	18.0611	3.69012	20.4313
Control-2	54.6	24535	9223.08	5.32036	20.1529
Control-3	47.9	120378	42287.8	5.69328	21.5655
Control-4	50.4	40876.1	38464.7	2.12538	8.05069
Control-5	53.7	129775	74497.2	3.48403	13.1971
PEG-5-1	52.9	144603	34866.9	8.29457	31.4188	26.5822	4.75449	17.886
PEG-5-2	47.5	287318	82406.7	6.97317	26.4135
PEG-5-3	48.4	63889.5	31451.6	4.06273	15.3891
PEG-5-4	49.4	333658	49528.6	13.4733	51.0354
PEG-5-5	47.7	92194.7	31871.6	5.78539	21.9144
PEG-10-1	47.2	60831.4	35655	3.41222	12.9251	39.0391	2.54287	6.51366
PEG-10-2	47.9	39297	35984.7	2.1841	8.2731
PEG-10-3	47.6	249530	50903.8	9.80397	37.1363
PEG-10-4	54.4	166044	30002.3	11.0688	41.9271
PEG-10-5	51.4	410096	81641.9	10.0462	38.0538
PEG-15-1	47.5	105405	43090.7	4.89225	18.5313	21.3877	7.60103	35.5392
PEG-15-2	54.5	120920	58613.8	4.12599	15.6287
PEG-15-3	50.5	99218.1	17734	11.1896	42.3848
PEG-15-4	53.5	177897	44918.8	7.92084	30.0032
PEG-15-5	47.5	435406	70463.7	12.3583	46.8118
PEG-20-1	47.1	103177	26688.3	7.73203	29.288	44.7084	21.515	48.123
PEG-20-2	51.4	404117	44185.5	18.2918	69.2873
PEG-20-3	54.7	473157	24235.6	39.0464	147.903
PEG-20-4	47.7	416335	88722	9.38517	35.5499
PEG-5, PEG - 10, PEG-15, PEG-20 denote corresponding treatments with polyethylene glycol (as w/v persentage of PEG supplemented to the aqueous growth medium)
Untreated plants are defined as Control
			ABA (pmol/g f.w.)	Std. Dev.
	Control	0	18.0611	3.69012
	PEG-5%	5	26.5822	4.75449
	PEG-10%	10	39.0391	2.54287
	PEG-15%	15	21.3877	7.60103
	PEG-20%	20	44.7084	21.515

## Sheet:  Table S2-6
Table S2-6 Original data and results of the jasmonic acid, jasmonoyl-L-isoleucine, 12-oxo-phytodienoic acid, and abscisic acid contents determination accomplished for P. sativum plants, grown under PEG-induced osmotic stress and unstressed conditions
Standard (ng)
JA	5
OPDA	10
JA-Ile	5
Sample	Weight	Peaks areas						Phytohormones content						Average (pmol/g f.w.)			Std. Dev.			RSD
		JA		OPDA		JA-Ile		JA		OPDA		JA-Ile
		Sample	Standard	Sample	Standard	Sample	Standard	ng	pmol	ng	pmol	ng	pmol	JA	OPDA	JA-Ile	JA	OPDA	JA-Ile	JA	OPDA	JA-Ile
Control-1	51.2	5396.59	6780.27	11387.9	7825.54	10241.3	79226.2	3.97962	18.9506	14.5523	49.8366	0.646334	2.00103	10.1561	47.6094	1.55952	6.59004	15.0311	0.401513	64.8878	31.5718	25.7458
Control-2	54.6	423.167	2496.96	2046.73	2226.98	1285.61	16593.1	0.847365	4.03507	9.19063	31.4748	0.387394	1.19936
Control-3	47.9	1958.37	5802.63	8720.65	5691.43	4043.93	52313.9	1.68749	8.03565	15.3224	52.4741	0.386506	1.19661
Control-4	50.4	3133.09	4944.18	10029.6	4972.9	6869.7	53895.4	3.16846	15.0879	20.1686	69.0704	0.637319	1.97312
Control-5	53.7	2198.47	11206.1	10499.5	10217.6	10268.3	111351	0.980922	4.67106	10.2758	35.1912	0.461079	1.42749
PEG-5-1	52.9	2246.6	4711.77	8611.81	4352.59	27680.8	44995.7	2.38403	11.3525	19.7855	67.7586	3.07594	9.52303	16.1082	88.5968	10.6975	3.74261	35.9246	3.67828	23.2343	40.5484	34.3845
PEG-5-2	47.5	8309.08	11349.4	14682.1	9073.82	115787	122420	3.66058	17.4313	16.1807	55.4133	4.7291	14.6412
PEG-5-3	48.4	2920.86	3435.74	7912.04	3719.92	13395.5	36378.6	4.2507	20.2414	21.2694	72.8404	1.84112	5.70007
PEG-5-4	49.4	3602.36	4652.65	24763.4	5840.12	56317.5	62193.9	3.8713	18.4347	42.4023	145.213	4.52758	14.0173
PEG-5-5	47.7	2645.42	4815.18	11518.1	3876.4	23796	38347.4	2.74696	13.0808	29.7135	101.759	3.10269	9.60585
PEG-10-1	47.2	1861.11	3917.39	3569.05	4650.38	6317.5	46399.2	2.37544	11.3116	7.67475	26.2834	0.680778	2.10767	25.1337	96.2881	18.5023	15.8893	58.0321	17.7264	63.2192	60.2693	95.8066
PEG-10-2	47.9	3072.88	3751.29	7589.99	4653.77	5031.76	41915.9	4.09576	19.5036	16.3093	55.8539	0.600222	1.85827
PEG-10-3	47.6	3863.14	6328.13	16629.9	6322.16	70870.4	64232.3	3.05236	14.535	26.3041	90.0826	5.51673	17.0796
PEG-10-4	54.4	5290.01	2483.05	16843.5	3903.84	119432	42672.5	10.6523	50.725	43.1459	147.76	13.994	43.3251
PEG-10-5	51.4	11611.8	9342.34	46762.7	9918.59	221956	122095	6.2146	29.5934	47.1466	161.461	9.08946	28.1407
PEG-15-1	47.5	1961.13	5591.05	14477.2	6250.66	22829	54051	1.75381	8.35149	23.161	79.3186	2.11181	6.5381	11.1594	75.3016	8.92185	4.81589	40.46	5.14564	43.1555	53.7306	57.6746
PEG-15-2	54.5	4082.66	7106.02	14787.2	7535.43	39395.5	70854.1	2.87267	13.6794	19.6236	67.2041	2.78004	8.60694
PEG-15-3	50.5	877.303	3106.47	4579.82	3612.18	11110.7	24906.9	1.41206	6.72408	12.6788	43.4207	2.23044	6.9054
PEG-15-4	53.5	2233.83	6158.13	7917.49	6124.09	16871.7	54842.3	1.81372	8.63677	12.9284	44.2755	1.5382	4.76224
PEG-15-5	47.5	6998.57	9053.6	38791.7	9336.51	125978	109578	3.86508	18.4051	41.5484	142.289	5.74829	17.7966
PEG-20-1	47.1	1274.73	3576.38	10099.6	4707.71	14887.7	40026.1	1.78215	8.48643	21.4534	73.4704	1.85975	5.75775	13.3294	160.877	9.07978	3.40513	119.422	2.27643	25.546	74.2316	25.0715
PEG-20-2	51.4	3803.91	6087.57	25554.9	6602.99	43893.3	70551.6	3.12432	14.8777	38.702	132.541	3.11072	9.63073
PEG-20-3	54.7	1681.59	2932.56	36360.6	3702.56	26997.4	38362	2.86711	13.6529	98.2039	336.315	3.51877	10.894
PEG-20-4	47.7	8143.69	11895	33865.9	11462.4	81978	126438	3.42314	16.3007	29.5453	101.183	3.24183	10.0366
PEG-5, PEG - 10, PEG-15, PEG-20 denote corresponding treatments with polyethylene glycol (as w/v persentage of PEG supplemented to the aqueous growth medium)
Untreated plants are defined as Control
			Phytohormones content (pmol/g f.w.)			Std. Dev.
			JA	OPDA	JA-Ile	JA	OPDA	JA-Ile
	Control	0	10.1561	47.6094	1.55952	6.59004	15.0311	0.401513
	PEG-5%	5	16.1082	88.5968	10.6975	3.74261	35.9246	3.67828
	PEG-10%	10	25.1337	96.2881	18.5023	15.8893	58.0321	17.7264
	PEG-15%	15	11.1594	75.3016	8.92185	4.81589	40.46	5.14564
	PEG-20%	20	13.3294	160.877	9.07978	3.40513	119.422	2.27643

## Sheet:  Table S2-7
Table S2-7 Original data and results of malondialdehyde (MDA) content determination accomplished for P. sativum plants, grown under PEG-induced osmotic stress and unstressed conditions
Sample	mg	weight (g)	Abs (532 nm)	Abs (600 nm)	Abs of TBA-equivalents	Concentration (mM)	nmol MDA in 1mL r .m.	Volume of reaction medium, mL	nmol TBA-equivalents in whole volume r.m.	nmol TBA-equivalents/g f.w.	Average (nmol/g f.w.)	Std. Dev.	RSD
Control-1	27	0.027	0.06	0.015	0.045	0.000290323	0.290323	1.25	0.362903	13.4409	13.8408	0.715037	5.16616
Control-2	29.2	0.0292	0.069	0.015	0.054	0.000348387	0.348387	1.25	0.435484	14.9138
Control-3	28.1	0.0281	0.066	0.016	0.05	0.000322581	0.322581	1.25	0.403226	14.3497
Control-4	28.8	0.0288	0.058	0.012	0.046	0.000296774	0.296774	1.25	0.370968	12.8808
Control-5	25	0.025	0.058	0.015	0.043	0.000277419	0.277419	1.25	0.346774	13.871
Control-6	27.3	0.0273	0.058	0.012	0.046	0.000296774	0.296774	1.25	0.370968	13.5886
PEG-5-1	28.5	0.0285	0.114	0.038	0.076	0.000490323	0.490323	1.25	0.612903	21.5054	21.4595	4.26568	19.8778
PEG-5-2	25.3	0.0253	0.077	0.017	0.06	0.000387097	0.387097	1.25	0.483871	19.1253
PEG-5-3	28.8	0.0288	0.082	0.024	0.058	0.000374194	0.374194	1.25	0.467742	16.241
PEG-5-4	26.1	0.0261	0.121	0.031	0.09	0.000580645	0.580645	1.25	0.725806	27.8087
PEG-5-5	27.3	0.0273	0.115	0.042	0.073	0.000470968	0.470968	1.25	0.58871	21.5645
PEG-5-6	28.3	0.0283	0.101	0.022	0.079	0.000509677	0.509677	1.25	0.637097	22.5123
PEG-10-1	25.8	0.0258	0.061	0.013	0.048	0.000309677	0.309677	1.25	0.387097	15.0038	20.0719	7.38943	36.8149
PEG-10-2	24.2	0.0242	0.065	0.018	0.047	0.000303226	0.303226	1.25	0.379032	15.6625
PEG-10-3	25.9	0.0259	0.171	0.074	0.097	0.000625806	0.625806	1.25	0.782258	30.203
PEG-10-4	25.3	0.0253	0.112	0.039	0.073	0.000470968	0.470968	1.25	0.58871	23.2692
PEG-10-5	28.8	0.0288	0.116	0.025	0.091	0.000587097	0.587097	1.25	0.733871	25.4816
PEG-10-6	27.6	0.0276	0.054	0.017	0.037	0.00023871	0.23871	1.25	0.298387	10.8111
PEG-15-1	28.2	0.0282	0.103	0.025	0.078	0.000503226	0.503226	1.25	0.629032	22.3061	22.8219	2.54052	11.1319
PEG-15-2	25.6	0.0256	0.079	0.016	0.063	0.000406452	0.406452	1.25	0.508065	19.8463
PEG-15-3	24.5	0.0245	0.211	0.137	0.074	0.000477419	0.477419	1.25	0.596774	24.3581
PEG-15-4	24.2	0.0242	0.089	0.016	0.073	0.000470968	0.470968	1.25	0.58871	24.3268
PEG-15-5	26.9	0.0269	0.136	0.049	0.087	0.00056129	0.56129	1.25	0.701613	26.0823
PEG-15-6	27	0.027	0.104	0.037	0.067	0.000432258	0.432258	1.25	0.540323	20.0119
PEG-20-1	26.2	0.0262	0.105	0.03	0.075	0.000483871	0.483871	1.25	0.604839	23.0854	29.6893	9.99472	33.6644
PEG-20-2	27.4	0.0274	0.141	0.044	0.097	0.000625806	0.625806	1.25	0.782258	28.5496
PEG-20-3	25.2	0.0252	0.183	0.045	0.138	0.000890323	0.890323	1.25	1.1129	44.1628
PEG-20-4	28.1	0.0281	0.151	0.071	0.08	0.000516129	0.516129	1.25	0.645161	22.9595
PEG-5, PEG - 10, PEG-15, PEG-20 denote corresponding treatments with polyethylene glycol (as w/v persentage of PEG supplemented to the aqueous growth medium)
Untreated plants are defined as Control
			TBA-equivalents content, μmol/g FW	StDev
	Control	0	13.8408	0.715037
	PEG-5%	5	21.4595	4.26568
	PEG-10%	10	20.0719	7.38943
	PEG-15%	15	22.8219	2.54052
	PEG-20%	20	29.6893	9.99472
* - the values derived, using the "Outlier Calculator" program, are highlighted in yellow
Sample	mg	weight (g)	Abs (532 nm)	Abs (600 nm)	Abs of TBA-equivalents	Concentration (mM)	nmol MDA in 1mL r .m.	Volume of reaction medium, mL	nmol TBA-equivalents in whole volume r.m.	nmol TBA-equivalents/g f.w.*	Average (nmol/g f.w.)	Std. Dev.	RSD
Control-1	27	0.027	0.06	0.015	0.045	0.000290323	0.290323	1.25	0.362903	13.4409	13.6262	0.541912	3.977
Control-2	29.2	0.0292	0.069	0.015	0.054	0.000348387	0.348387	1.25	0.435484	14.9138
Control-3	28.1	0.0281	0.066	0.016	0.05	0.000322581	0.322581	1.25	0.403226	14.3497
Control-4	28.8	0.0288	0.058	0.012	0.046	0.000296774	0.296774	1.25	0.370968	12.8808
Control-5	25	0.025	0.058	0.015	0.043	0.000277419	0.277419	1.25	0.346774	13.871
Control-6	27.3	0.0273	0.058	0.012	0.046	0.000296774	0.296774	1.25	0.370968	13.5886
PEG-5-1	28.5	0.0285	0.114	0.038	0.076	0.000490323	0.490323	1.25	0.612903	21.5054	20.1897	2.53673	12.5645
PEG-5-2	25.3	0.0253	0.077	0.017	0.06	0.000387097	0.387097	1.25	0.483871	19.1253
PEG-5-3	28.8	0.0288	0.082	0.024	0.058	0.000374194	0.374194	1.25	0.467742	16.241
PEG-5-4	26.1	0.0261	0.121	0.031	0.09	0.000580645	0.580645	1.25	0.725806	27.8087
PEG-5-5	27.3	0.0273	0.115	0.042	0.073	0.000470968	0.470968	1.25	0.58871	21.5645
PEG-5-6	28.3	0.0283	0.101	0.022	0.079	0.000509677	0.509677	1.25	0.637097	22.5123
PEG-10-1	25.8	0.0258	0.061	0.013	0.048	0.000309677	0.309677	1.25	0.387097	15.0038	16.1866	5.18755	32.0484
PEG-10-2	24.2	0.0242	0.065	0.018	0.047	0.000303226	0.303226	1.25	0.379032	15.6625
PEG-10-3	25.9	0.0259	0.171	0.074	0.097	0.000625806	0.625806	1.25	0.782258	30.203
PEG-10-4	25.3	0.0253	0.112	0.039	0.073	0.000470968	0.470968	1.25	0.58871	23.2692
PEG-10-5	28.8	0.0288	0.116	0.025	0.091	0.000587097	0.587097	1.25	0.733871	25.4816
PEG-10-6	27.6	0.0276	0.054	0.017	0.037	0.00023871	0.23871	1.25	0.298387	10.8111
PEG-15-1	28.2	0.0282	0.103	0.025	0.078	0.000503226	0.503226	1.25	0.629032	22.3061	22.7508	2.06289	9.06733
PEG-15-2	25.6	0.0256	0.079	0.016	0.063	0.000406452	0.406452	1.25	0.508065	19.8463
PEG-15-3	24.5	0.0245	0.211	0.137	0.074	0.000477419	0.477419	1.25	0.596774	24.3581
PEG-15-4	24.2	0.0242	0.089	0.016	0.073	0.000470968	0.470968	1.25	0.58871	24.3268
PEG-15-5	26.9	0.0269	0.136	0.049	0.087	0.00056129	0.56129	1.25	0.701613	26.0823
PEG-15-6	27	0.027	0.104	0.037	0.067	0.000432258	0.432258	1.25	0.540323	20.0119
PEG-20-1	26.2	0.0262	0.105	0.03	0.075	0.000483871	0.483871	1.25	0.604839	23.0854	24.8648	3.1917	12.8362
PEG-20-2	27.4	0.0274	0.141	0.044	0.097	0.000625806	0.625806	1.25	0.782258	28.5496
PEG-20-3	25.2	0.0252	0.183	0.045	0.138	0.000890323	0.890323	1.25	1.1129	44.1628
PEG-20-4	28.1	0.0281	0.151	0.071	0.08	0.000516129	0.516129	1.25	0.645161	22.9595
PEG-5, PEG - 10, PEG-15, PEG-20 denote corresponding treatments with polyethylene glycol (as w/v persentage of PEG supplemented to the aqueous growth medium)
Untreated plants are defined as Control
			TBA-equivalents content, μmol/g FW	StDev
	Control	0	13.6262	0.541912
	PEG-5%	5	20.1897	2.53673
	PEG-10%	10	16.1866	5.18755
	PEG-15%	15	22.7508	2.06289
	PEG-20%	20	24.8648	3.1917

## Sheet:  Table S2-8
Table S2-8 Original data and results of the total ascorbate content determination accomplished for P. sativum plants, grown under PEG-induced osmotic stress and unstressed conditions
Ascorbate calibration
	μM
	0	-DDT	+DDT
	5	0.064	0.073
	6.25	0.083	0.095
	10	0.127	0.153
	12.5	0.165	0.191
	20	0.25	0.303
	25	0.324	0.377
	40	0.489	0.598
	50	0.633	0.741
	80	0.976	1.17
	100	1.254	1.45
	150	1.867	2.09
Ascorbate content
	Samples	-Aox	+Aox	Δ (-AscOx- (+AscOx))	Concentration, µmol/L	The amount of ascorbate in 75 µl of the supernatant, µmol/L	The volume of the supernatant after neutralization, µl	The amount of ascorbate in full volume of supernatant, µmol/L	Weight, g	The content of reduced ascorbate in the raw mass, µmol	+DTT	Concentration, µmol/L	The amount of ascorbate in 75 µl of the supernatant, µmol/L	The volume of the supernatant after neutralization, µl	The amount of ascorbate in full volume of supernatant, µmol/L	Weight, g	The content of total ascorbate in the raw mass, µmol	The content of DH-ascorbate in the raw mass, µmol	Asc/DH-asc	Average Asc, μmol/g FW	StDev Asc, μmol/g FW	RSD (ASC),%	Average DH-Asc, μmol/g FW	StDev DH-Asc, μmol/g FW	RSD (DH-ASC),%	Average Total Asc, μmol/g FW	StDev Total Asc, μmol/g FW	RSD (Total ASC),%	Average Asc/DH-Asc	StDev Asc/DH-As	RSD ( Asc/DH-As),%
Control	Control_1	1.477	1.028	0.449	35.8548	0.00268911	470	0.0168518	0.034	0.49564	1.533	107.95	0.00809625	470	0.0507365	0.034	1.49225	0.99661	0.497327	0.473452	0.0348936	7.37003	0.80368	0.195522	24.3284	1.27713	0.203157	15.9073	0.620884	0.166884	26.8785
	Control_2	0.864	0.535	0.329	26.1774	0.00196331	475	0.0124343	0.0295	0.421501	0.872	60.7357	0.00455518	475	0.0288495	0.0295	0.977948	0.556447	0.757486
	Control_3	1.219	0.804	0.415	33.1129	0.00248347	420	0.0139074	0.0292	0.476281	1.251	87.8071	0.00658554	420	0.036879	0.0292	1.26298	0.786698	0.605418
	Control_4	1.091	0.626	0.465	37.1452	0.00278589	470	0.0174582	0.0334	0.522701	1.129	79.0929	0.00593196	470	0.0371736	0.0334	1.11298	0.590282	0.885511
	Control_5	1.417	1.017	0.4	31.9032	0.00239274	480	0.0153135	0.0324	0.47264	1.416	99.5929	0.00746946	480	0.0478046	0.0324	1.47545	1.00281	0.471316
	Control_6	1.357	0.946	0.411	32.7903	0.00245927	470	0.0154115	0.0341	0.451949	1.384	97.3071	0.00729804	470	0.0457344	0.0341	1.34118	0.889235	0.508245
PEG-5%	5_1	1.798	1.365	0.433	34.5645	0.00259234	460	0.0158997	0.0341	0.466266	1.877	132.521	0.00993911	460	0.0609599	0.0341	1.78768	1.32141	0.352854	0.404968	0.0883812	21.8242	1.15014	0.20674	17.9753	1.55511	0.251564	16.1766	0.360466	0.0960816	26.6548
	5_2	1.066	0.739	0.327	26.0161	0.00195121	475	0.0123577	0.0305	0.405169	1.085	75.95	0.00569625	475	0.0360762	0.0305	1.18283	0.777659	0.521012
	5_3	1.361	1.091	0.27	21.4194	0.00160645	470	0.0100671	0.033	0.305064	1.349	94.8071	0.00711054	470	0.0445594	0.033	1.35028	1.04522	0.291865
	5_4	1.41	1.145	0.265	21.0161	0.00157621	480	0.0100877	0.0323	0.312314	1.451	102.093	0.00765696	480	0.0490046	0.0323	1.51717	1.20486	0.259213
	5_5	1.67	1.217	0.453	36.1774	0.00271331	480	0.0173652	0.0325	0.534313	1.734	122.307	0.00917304	480	0.0587074	0.0325	1.80638	1.27207	0.420034
	5_6	1.396	1.088	0.308	24.4839	0.00183629	490	0.0119971	0.0295	0.406681	1.443	101.521	0.00761411	490	0.0497455	0.0295	1.68629	1.27961	0.317817
PEG-10%	10_1	1.346	0.891	0.455	36.3387	0.0027254	465	0.0168975	0.0299	0.565134	1.337	93.95	0.00704625	465	0.0436867	0.0299	1.4611	0.895962	0.630757	0.507556	0.148048	29.1688	1.01115	0.263204	26.0302	1.5187	0.206433	13.5927	0.54653	0.241438	44.1765
	10_2	1.516	0.989	0.527	42.1452	0.00316089	540	0.0227584	0.0333	0.683435	1.275	89.5214	0.00671411	540	0.0483416	0.0333	1.4517	0.768264	0.889584
	10_3	1.563	1.281	0.282	22.3871	0.00167903	470	0.0105219	0.0317	0.331922	1.61	113.45	0.00850875	470	0.0533215	0.0317	1.68207	1.35014	0.245842
	10_4	2.559	1.97	0.589	47.1452	0.00353589	465	0.0219225	0.0333	0.658333	1.651	116.379	0.00872839	465	0.054116	0.0333	1.62511	0.966773	0.68096
	10_5	1.763	1.395	0.368	29.3226	0.00219919	465	0.013635	0.0337	0.404599	1.773	125.093	0.00938196	465	0.0581682	0.0337	1.72606	1.32146	0.306176
	10_6	1.049	0.724	0.325	25.8548	0.00193911	485	0.0125396	0.0312	0.40191	1.072	75.0214	0.00562661	485	0.0363854	0.0312	1.1662	0.764288	0.525862
PEG-15%	15_1	1.745	1.26	0.485	38.7581	0.00290685	465	0.0180225	0.0324	0.55625	1.769	124.807	0.00936054	465	0.0580353	0.0324	1.79121	1.23496	0.450418	0.438454	0.133381	30.4209	1.3105	0.250121	19.0859	1.74896	0.261603	14.9577	0.34575	0.131439	38.0156
	15_2	1.657	1.277	0.38	30.2903	0.00227177	470	0.0142365	0.0305	0.466769	1.668	117.593	0.00881946	470	0.0552686	0.0305	1.81209	1.34532	0.346958
	15_3	2.011	1.693	0.318	25.2903	0.00189677	480	0.0121394	0.0317	0.382945	2.027	143.236	0.0107427	480	0.0687531	0.0317	2.16887	1.78592	0.214424
	15_4	1.544	1.136	0.408	32.5484	0.00244113	470	0.0152977	0.0303	0.504876	1.601	112.807	0.00846054	470	0.0530194	0.0303	1.74981	1.24494	0.405543
	15_5	1.214	1.055	0.159	12.4677	0.000935081	480	0.00598452	0.0307	0.194935	1.259	88.3786	0.00662839	480	0.0424217	0.0307	1.38181	1.18688	0.164242
	15_6	1.396	0.959	0.437	34.8871	0.00261653	480	0.0167458	0.0319	0.524947	1.501	105.664	0.00792482	480	0.0507189	0.0319	1.58993	1.06499	0.492914
PEG-20%	20_1	1.426	1.195	0.231	18.2742	0.00137056	470	0.00858887	0.0342	0.251137	1.438	101.164	0.00758732	470	0.0475472	0.0342	1.39027	1.13913	0.220463	0.268246	0.0495493	18.4716	1.38689	0.422241	30.4452	1.65514	0.385051	23.264	0.214548	0.10181	47.453
	20_2	1.738	1.522	0.216	17.0645	0.00127984	485	0.00827629	0.0333	0.248537	1.739	122.664	0.00919982	485	0.0594922	0.0333	1.78655	1.53801	0.161596
	20_3	1.96	1.768	0.192	15.129	0.00113468	495	0.00748887	0.0323	0.231854	1.976	139.593	0.0104695	495	0.0690985	0.0323	2.13927	1.90742	0.121554
	20_4	1.334	1.017	0.317	25.2097	0.00189073	470	0.0118485	0.0347	0.341457	1.37	96.3071	0.00722304	470	0.0452644	0.0347	1.30445	0.962992	0.354579
PEG-5, PEG - 10, PEG-15, PEG-20 denote corresponding treatments with polyethylene glycol (as w/v persentage of PEG supplemented to the aqueous growth medium)
Untreated plants are defined as Control
		Total ASC, μmol/g FW	StDev
Control	0	1.27713	0.203157
PEG-5%	5	1.55511	0.251564
PEG-10%	10	1.5187	0.206433
PEG-15%	15	1.74896	0.261603
PEG-20%	20	1.65514	0.385051
* - the values derived, using the "Outlier Calculator" program, are highlighted in yellow
Ascorbate content
	Samples	-Aox	+Aox	Δ (-AscOx- (+AscOx))	Concentration, µmol/L	The amount of ascorbate in 75 µl of the supernatant, µmol/L	The volume of the supernatant after neutralization, µl	The amount of ascorbate in full volume of supernatant, µmol/L	Weight, g	The content of reduced ascorbate in the raw mass, µmol	+DTT	Concentration, µmol/L	The amount of ascorbate in 75 µl of the supernatant, µmol/L	The volume of the supernatant after neutralization, µl	The amount of ascorbate in full volume of supernatant, µmol/L	Weight, g	The content of total ascorbate in the raw mass, µmol*	The content of DH-ascorbate in the raw mass, µmol	Asc/DH-asc	Average Asc, μmol/g FW	StDev Asc, μmol/g FW	RSD (ASC),%	Average DH-Asc, μmol/g FW	StDev DH-Asc, μmol/g FW	RSD (DH-ASC),%	Average Total Asc, μmol/g FW	StDev Total Asc, μmol/g FW	RSD (Total ASC),%	Average Asc/DH-Asc	StDev Asc/DH-As	RSD ( Asc/DH-As),%
Control	Control_1	1.477	1.028	0.449	35.8548	0.00268911	470	0.0168518	0.034	0.49564	1.533	107.95	0.00809625	470	0.0507365	0.034	1.49225	0.99661	0.497327	0.473452	0.0348936	7.37003	0.80368	0.195522	24.3284	1.39297	0.109907	7.89016	0.620884	0.166884	26.8785
	Control_2	0.864	0.535	0.329	26.1774	0.00196331	475	0.0124343	0.0295	0.421501	0.872	60.7357	0.00455518	475	0.0288495	0.0295	0.977948	0.556447	0.757486
	Control_3	1.219	0.804	0.415	33.1129	0.00248347	420	0.0139074	0.0292	0.476281	1.251	87.8071	0.00658554	420	0.036879	0.0292	1.26298	0.786698	0.605418
	Control_4	1.091	0.626	0.465	37.1452	0.00278589	470	0.0174582	0.0334	0.522701	1.129	79.0929	0.00593196	470	0.0371736	0.0334	1.11298	0.590282	0.885511
	Control_5	1.417	1.017	0.4	31.9032	0.00239274	480	0.0153135	0.0324	0.47264	1.416	99.5929	0.00746946	480	0.0478046	0.0324	1.47545	1.00281	0.471316
	Control_6	1.357	0.946	0.411	32.7903	0.00245927	470	0.0154115	0.0341	0.451949	1.384	97.3071	0.00729804	470	0.0457344	0.0341	1.34118	0.889235	0.508245
PEG-5%	5_1	1.798	1.365	0.433	34.5645	0.00259234	460	0.0158997	0.0341	0.466266	1.877	132.521	0.00993911	460	0.0609599	0.0341	1.78768	1.32141	0.352854	0.404968	0.0883812	21.8242	1.15014	0.20674	17.9753	1.69938	0.132437	7.79323	0.360466	0.0960816	26.6548
	5_2	1.066	0.739	0.327	26.0161	0.00195121	475	0.0123577	0.0305	0.405169	1.085	75.95	0.00569625	475	0.0360762	0.0305	1.18283	0.777659	0.521012
	5_3	1.361	1.091	0.27	21.4194	0.00160645	470	0.0100671	0.033	0.305064	1.349	94.8071	0.00711054	470	0.0445594	0.033	1.35028	1.04522	0.291865
	5_4	1.41	1.145	0.265	21.0161	0.00157621	480	0.0100877	0.0323	0.312314	1.451	102.093	0.00765696	480	0.0490046	0.0323	1.51717	1.20486	0.259213
	5_5	1.67	1.217	0.453	36.1774	0.00271331	480	0.0173652	0.0325	0.534313	1.734	122.307	0.00917304	480	0.0587074	0.0325	1.80638	1.27207	0.420034
	5_6	1.396	1.088	0.308	24.4839	0.00183629	490	0.0119971	0.0295	0.406681	1.443	101.521	0.00761411	490	0.0497455	0.0295	1.68629	1.27961	0.317817
PEG-10%	10_1	1.346	0.891	0.455	36.3387	0.0027254	465	0.0168975	0.0299	0.565134	1.337	93.95	0.00704625	465	0.0436867	0.0299	1.4611	0.895962	0.630757	0.507556	0.148048	29.1688	1.01115	0.263204	26.0302	1.55499	0.116261	7.47664	0.54653	0.241438	44.1765
	10_2	1.516	0.989	0.527	42.1452	0.00316089	540	0.0227584	0.0333	0.683435	1.275	89.5214	0.00671411	540	0.0483416	0.0333	1.4517	0.768264	0.889584
	10_3	1.563	1.281	0.282	22.3871	0.00167903	470	0.0105219	0.0317	0.331922	1.61	113.45	0.00850875	470	0.0533215	0.0317	1.68207	1.35014	0.245842
	10_4	2.559	1.97	0.589	47.1452	0.00353589	465	0.0219225	0.0333	0.658333	1.651	116.379	0.00872839	465	0.054116	0.0333	1.62511	0.966773	0.68096
	10_5	1.763	1.395	0.368	29.3226	0.00219919	465	0.013635	0.0337	0.404599	1.773	125.093	0.00938196	465	0.0581682	0.0337	1.72606	1.32146	0.306176
	10_6	1.049	0.724	0.325	25.8548	0.00193911	485	0.0125396	0.0312	0.40191	1.072	75.0214	0.00562661	485	0.0363854	0.0312	1.1662	0.764288	0.525862
PEG-15%	15_1	1.745	1.26	0.485	38.7581	0.00290685	465	0.0180225	0.0324	0.55625	1.769	124.807	0.00936054	465	0.0580353	0.0324	1.79121	1.23496	0.450418	0.438454	0.133381	30.4209	1.3105	0.250121	19.0859	1.73576	0.100605	5.796	0.34575	0.131439	38.0156
	15_2	1.657	1.277	0.38	30.2903	0.00227177	470	0.0142365	0.0305	0.466769	1.668	117.593	0.00881946	470	0.0552686	0.0305	1.81209	1.34532	0.346958
	15_3	2.011	1.693	0.318	25.2903	0.00189677	480	0.0121394	0.0317	0.382945	2.027	143.236	0.0107427	480	0.0687531	0.0317	2.16887	1.78592	0.214424
	15_4	1.544	1.136	0.408	32.5484	0.00244113	470	0.0152977	0.0303	0.504876	1.601	112.807	0.00846054	470	0.0530194	0.0303	1.74981	1.24494	0.405543
	15_5	1.214	1.055	0.159	12.4677	0.000935081	480	0.00598452	0.0307	0.194935	1.259	88.3786	0.00662839	480	0.0424217	0.0307	1.38181	1.18688	0.164242
	15_6	1.396	0.959	0.437	34.8871	0.00261653	480	0.0167458	0.0319	0.524947	1.501	105.664	0.00792482	480	0.0507189	0.0319	1.58993	1.06499	0.492914
PEG-20%	20_1	1.426	1.195	0.231	18.2742	0.00137056	470	0.00858887	0.0342	0.251137	1.438	101.164	0.00758732	470	0.0475472	0.0342	1.39027	1.13913	0.220463	0.268246	0.0495493	18.4716	1.38689	0.422241	30.4452	1.49376	0.257173	17.2166	0.214548	0.10181	47.453
	20_2	1.738	1.522	0.216	17.0645	0.00127984	485	0.00827629	0.0333	0.248537	1.739	122.664	0.00919982	485	0.0594922	0.0333	1.78655	1.53801	0.161596
	20_3	1.96	1.768	0.192	15.129	0.00113468	495	0.00748887	0.0323	0.231854	1.976	139.593	0.0104695	495	0.0690985	0.0323	2.13927	1.90742	0.121554
	20_4	1.334	1.017	0.317	25.2097	0.00189073	470	0.0118485	0.0347	0.341457	1.37	96.3071	0.00722304	470	0.0452644	0.0347	1.30445	0.962992	0.354579
PEG-5, PEG - 10, PEG-15, PEG-20 denote corresponding treatments with polyethylene glycol (as w/v persentage of PEG supplemented to the aqueous growth medium)
Untreated plants are defined as Control
		Total ASC, μmol/g FW	StDev
Control	0	1.39297	0.109907
PEG-5%	5	1.69938	0.132437
PEG-10%	10	1.55499	0.116261
PEG-15%	15	1.73576	0.100605
PEG-20%	20	1.49376	0.257173

## Sheet:  Table S2-9
Table S2-9 Stress kinetics: original data and results of the stomata conductivity determination accomplished for P. sativum plants, grown under PEG-induced osmotic stress and unstressed conditions for 1, 3, and 8 days
Sample	Stomatal conductivity 1, mmol x m-2 x s-1	Stomatal conductivity 2, mmol x m-2 x s-1	Stomatal conductivity 3, mmol x m-2 x s-1	Total stomatal conductivity, mmol x m-2 x s-1*	Average (mmol x m-2 x s-1)	Std. Dev.	RSD
1 day - Control-1	20.2	22.4	22.6	21.7333	13.9	5.31816	38.2601
1 day - Control-2	16.3	15.4	15.7	15.8
1 day - Control-3	11.6	16.6	11.9	13.3667
1 day - Control-4	11	10.8	11.1	10.9667
1 day - Control-5	7.6	8.6	6.7	7.63333
1 day - PEG-1	4.85	4	3.9	4.25	3.95267	0.628717	15.9062
1 day - PEG-2	4.65	4.05	4.25	4.31667
1 day - PEG-3	2.84	3.25	3.35	3.14667
1 day - PEG-4	3.05	3.55	3.7	3.43333
1 day - PEG-5	6.65	3.65	3.55	4.61667
3 day - Control-1	79	76	78	77.6667	70.4	13.8732	19.7063
3 day - Control-2	91	89	87	89
3 day - Control-3	57	57	59	57.6667
3 day - Control-4	57	56	55	56
3 day - Control-5	71	71	73	71.6667
3 day - PEG-1	64	66	67	65.6667	5.71111	2.61668	45.8174
3 day -PEG-2	3.4	4	4.1	3.83333
3 day - PEG-3	4.65	4.6	4.55	4.6
3 day - PEG-4	8.8	8.7	8.6	8.7
8 day - Control-1	128	127	128	127.667	94.9167	22.574	23.7829
8 day - Control-2	82	84	84	83.3333
8 day - Control-3	90	91	93	91.3333
8 day - Control-4	94	73	65	77.3333
8 day -PEG-1	23.4	21.6	22.6	22.5333	11.3722	9.71826	85.4561
8 day - PEG-2	6.9	6.4	7.1	6.8
8 day - PEG-3	4.95	5.7	3.7	4.78333
PEG denote corresponding treatments with 10% (w/v) polyethylene glycol, supplemented to the aqueous growth medium
Untreated plants are defined as Control
		Control	Stress	StDev Control	StDev Stress
1 day	1	13.9	3.95267	5.31816	0.628717
3 day	3	70.4	5.71111	13.8732	2.61668
8 day	8	94.9167	11.3722	22.574	9.71826
* - the values derived, using the "Outlier Calculator" program, are highlighted in yellow
Sample	Stomatal conductivity 1, mmol x m-2 x s-1	Stomatal conductivity 2, mmol x m-2 x s-1	Stomatal conductivity 3, mmol x m-2 x s-1	Total stomatal conductivity, mmol x m-2 x s-1	Average (mmol x m-2 x s-1)	Std. Dev.	RSD
1 day - Control-1	20.2	22.4	22.6	21.7333	11.9417	3.48472	29.1811
1 day - Control-2	16.3	15.4	15.7	15.8
1 day - Control-3	11.6	16.6	11.9	13.3667
1 day - Control-4	11	10.8	11.1	10.9667
1 day - Control-5	7.6	8.6	6.7	7.63333
1 day - PEG-1	4.85	4	3.9	4.25	4.15417	0.628717	15.1346
1 day - PEG-2	4.65	4.05	4.25	4.31667
1 day - PEG-3	2.84	3.25	3.35	3.14667
1 day - PEG-4	3.05	3.55	3.7	3.43333
1 day - PEG-5	6.65	3.65	3.55	4.61667
3 day - Control-1	79	76	78	77.6667	65.75	10.6053	16.1297
3 day - Control-2	91	89	87	89
3 day - Control-3	57	57	59	57.6667
3 day - Control-4	57	56	55	56
3 day - Control-5	71	71	73	71.6667
3 day - PEG-1	64	66	67	65.6667	5.71111	2.61668	45.8174
3 day -PEG-2	3.4	4	4.1	3.83333
3 day - PEG-3	4.65	4.6	4.55	4.6
3 day - PEG-4	8.8	8.7	8.6	8.7
8 day - Control-1	128	127	128	127.667	84	7.02377	8.36163
8 day - Control-2	82	84	84	83.3333
8 day - Control-3	90	91	93	91.3333
8 day - Control-4	94	73	65	77.3333
8 day -PEG-1	23.4	21.6	22.6	22.5333	11.3722	9.71826	85.4561
8 day - PEG-2	6.9	6.4	7.1	6.8
8 day - PEG-3	4.95	5.7	3.7	4.78333
PEG denote corresponding treatments with 10% (w/v) polyethylene glycol, supplemented to the aqueous growth medium
Untreated plants are defined as Control
		Control	Stress	StDev Control	StDev Stress
1 day	1	11.9417	4.15417	3.48472	0.628717
3 day	3	65.75	5.71111	10.6053	2.61668
8 day	8	84	11.3722	7.02377	9.71826

[truncated: 2 more sheets:  Table S2-10,  Table S2-11]
