# Supplementary material for: Dynamics of Reactive Carbonyl Species in Pea Root Nodules in Response to Polyethylene Glycol (PEG)-Induced Osmotic Stress
Source: Int J Mol Sci. 2022 Mar 1;23(5):2726. doi: 10.3390/ijms23052726 (PMC8910736; doi:10.3390/ijms23052726)
Supplement: Supplementary file 1 [file ijms-23-02726-s001.zip › Supplementary information/210918_Supplementary information_3.xlsx]

## Sheet: Directory
Dynamics of reactive carbonyl species in pea root nodules in response to osmotic stress – a new metabolic bridge to drought-related suppression of symbiotic efficiency
Supplementary information 3 Annotation of 7-(diethylamino)coumarin-3-carbohydrazide (CHH) derivatives of reactive carbonyl compounds (RCCs) by m/z values and retention times (tRs)
Alena Soboleva,1,2* Nadezhda Frolova,3 Kseniia Bureiko,1,2,4 Julia Shumilina,1,2 Gerd U. Balcke,5 Vladimir A. Zhukov,6 Igor A. Tikhonovich,6,7 Andrej Frolov,1,2*
1Department of Bioorganic Chemistry, Leibniz Institute of Plant Biochemistry
2Department of Biochemistry, St. Petersburg State University
3Department of Plant Physiology and Biochemistry, St. Petersburg State University
4Institute of Biomedicine, University of Eastern Finland, Kuopio, Finland
5Department of Metabolic and Cell Biology, Leibniz Institute of Plant Biochemistry
6All-Russia Research Institute for Agricultural Microbiology
7Department of Genetics and Biotechnology, St. Petersburg State University
Directory
Table S3-1 Highly abundant 7-(diethylamino)coumarin-3-carbohydrazide (CHH) derivatives of reactive carbonyl compounds (RCCs) identified in pooled extracts of P. sativum root nodules
CHH, 7-(diethylamino)coumarin-3-carbohydrazide
RCCs, reactive carbonyl compounds
tR, retention time

## Sheet: Table S3-1
Table S3-1 Highly abundant 7-(diethylamino)coumarin-3-carbohydrazide (CHH) derivatives of reactive carbonyl compounds (RCCs) identified in pooled extracts of P. sativum root nodules
Expected carbonyl compounds	Formula of RCCs	Formula derivatized CHH-RCCs, [M+H]+	Theoretical m/z of derivatized CHH-RCCs, [M+H]+	Experimental m/z of derivatized CHH-RCCs, [M+H]+	tR (min)	Peak intensity (AU)	ppm
O-acetyl serine	C5H9O4N	C19H25N4O6	405.177	405.177	1.42	112000	0.246914
3-Hydroxy-2-oxobutanoic acid	C4H6O4	C18H22N3O6	376.15	376.151	2.23	464000	-0.531915
Hexose, isomer 1	C6H12O6	C20H28N3O8	438.187	438.187	2.27	2760000	-0.913242
Glyoxal, isomer 1	C2H2O2	C30H33N6O6	573.245	573.245	2.73	851000	0.52356
Ethanal, isomer 1	C2H4O	C16H20N3O3	302.15	302.15	2.8	116000	-0.993377
Pentose	C5H10O5	C19H26N3O7	408.176	408.177	2.9	167000	-1.96078
Hexose, isomer 2	C6H12O6	C20H28N3O8	438.187	438.188	2.9	100000	-2.28311
Glyceraldehyde, isomer 1	C3H6O3	C17H22N3O5	348.155	348.156	3.65	1050000	-0.287356
2-Hydroxy-ethanal	C2H4O2	C16H20N3O4	318.145	318.145	3.86	1270000	-0.314465
3-dehydro-L-threonic acid	C4H6O5	C18H22N3O7	392.145	392.146	4.21	173000	-1.53061
Unknown, m/z 380.20, isomer 1	C8H10O	C22H26N3O3	380.197	380.197	4.95	9670000	-1.31579
Unknown, m/z 380.20, isomer 2	C8H10O	C22H26N3O3	380.197	380.197	5.26	9670000	-1.31579
Pyruvic acid, isomer 1	C3H4O3	C17H20N3O5	346.14	346.14	6.09	118000	-1.44509
4,5-dioxovaleric acid	C5H6O4	C19H22N3O6	388.15	388.151	6.16	204000	-1.03093
Isomaltol, isomer 1	C6H6O3	C20H22N3O5	384.155	384.156	6.38	3220000	-0.260417
Formaldehyde	CH2O	C15H18N3O3	288.134	288.134	6.58	6830000	0
Unknown, m/z 394.21	C9H12O	C23H28N3O3	394.212	394.213	6.95	439000	-0.761421
α-Acetolactic acid	C5H8O4	C19H24N3O6	390.166	390.166	6.98	105000	-0.512821
α-Oxo-β-keto-adipinic acid	C6H8O6	C20H24N3O8	434.156	434.156	7.01	107000	-0.691244
Glyoxylic acid	C2H2O3	C16H18N3O5	332.124	332.125	7.08	220000	-0.903614
1-Oxo-2-butenal	C4H4O2	C18H20N3O4	342.145	342.145	7.26	247000	0.292398
2-Oxo-glutarate	C5H6O5	C19H22N3O7	404.145	404.145	7.26	20500000	0.49505
Isomaltol, isomer 2	C6H6O3	C20H22N3O5	384.155	384.156	7.31	3220000	-0.520833
Ethanal, isomer 2	C2H4O	C16H20N3O3	302.15	302.15	7.37	3720000	-0.993377
Glyceraldehyde, isomer 2	C3H6O3	C17H22N3O5	348.155	348.156	7.37	589000	-1.43678
4-Hydroxy-butanal	C4H8O2	C18H24N3O4	346.176	346.176	7.43	575000	-0.867052
α-keto-adipinic acid, isomer 1	C6H8O5	C20H24N3O7	418.161	418.161	7.52	1600000	0
3-Hydroxy-pentanal, isomer 1	C5H10O2	C19H26N3O4	360.192	360.192	7.61	194000	-0.555556
Ethyl 3-oxoglutarate	C9H14O5	C23H30N3O7	460.208	460.208	7.61	1660000	-0.434783
Hydroxy-butenal	C4H6O2	C18H22N3O4	344.161	344.16	7.75	805000	0.290698
3-Hydroxy-pentanal, isomer 2	C5H10O2	C19H26N3O4	360.192	360.192	7.78	131000	-0.555556
4-Hydroxy-7-oxo-5-heptenoic acid	C7H10O4	C21H26N3O6	416.182	416.182	7.78	110000	0
Oxo-hexenoic acid	C6H8O3	C20H24N3O5	386.171	386.171	7.86	713000	-1.03627
4-Oxo-butanoic acid	C4H6O3	C18H22N3O5	360.155	360.155	7.89	719000	0
Unknown 316.17, propanal-related signal 1	C3H6O	C17H22N3O3	316.166	316.166	7.92	1120000	0.316456
Hydroxyl-hexanal	C6H12O2	C20H28N3O4	374.207	374.207	7.98	483000	0
α-keto-adipinic acid, isomer 2	C6H8O5	C20H24N3O7	418.161	418.16	7.98	114000	1.19617
Dihydroxy-nonenal, isomer 1	C9H16O3	C23H32N3O5	430.233	430.233	7.98	169000	0.465116
4-Oxo-2-hexenal	C6H8O2	C20H24N3O4	370.176	370.176	8.07	102000	0.810811
Dihydroxy-octenal, isomer 1	C8H14O3	C22H30N3O5	416.218	416.218	8.12	159000	-0.480769
9-oxo-2,6-dihydroxy-1-nonenal, isomer 1	C9H14O4	C23H30N3O6	444.213	444.213	8.17	447000	0
Pyruvic acid, isomer 2	C3H4O3	C17H20N3O5	346.14	346.14	8.2	419000	0.289017
4-Hydroxy-5-hexenal, isomer 1	C6H10O2	C20H26N3O4	372.192	372.191	8.22	294000	0.806452
Hydroxy-2,4-octadienal, isomer 1	C8H12O2	C22H28N3O4	398.207	398.207	8.22	315000	1.75879
Unknown 316.17, propanal-related signal 2	C3H6O	C17H22N3O3	316.166	316.166	8.29	493000	0.316456
9-oxo-2,6-dihydroxy-1-nonenal, isomer 2	C9H14O4	C23H30N3O6	444.213	444.213	8.29	1110000	0.225225
Dihydroxy-oxo-dodecenoic acid	C12H20O5	C26H36N3O7	502.254	502.255	8.29	148000	-0.796813
Hydroxy-2,4-octadienal, isomer 2	C8H12O2	C22H28N3O4	398.207	398.207	8.34	211000	-0.251256
Pyruvic acid, isomer 3	C3H4O3	C17H20N3O5	346.14	346.14	8.37	6240000	-0.289017
4-Hydroxy-5-hexenal, isomer 2	C6H10O2	C20H26N3O4	372.192	372.192	8.4	1240000	0
Methacrolein	C4H6O	C18H22N3O3	328.166	328.165	8.45	900000	0.914634
3-Hydroxy-pentanal, isomer 3	C5H10O2	C19H26N3O4	360.192	360.192	8.45	2150000	0.555556
8-Oxo-4-hydroxy-octenal	C8H12O3	C22H28N3O5	414.202	414.202	8.53	458000	0.241546
9-Oxo-2,4-nonadienoic acid, isomer 1	C9H12O3	C23H28N3O5	426.202	426.202	8.53	150000	0.234742
Oxo-hexanoic acid, isomer 1	C6H10O3	C20H26N3O5	388.187	388.187	8.57	146000	-0.515464
α-keto-adipinic acid, isomer 3	C6H8O5	C20H24N3O7	418.161	418.16	8.74	1060000	1.43541
9-oxo-2,6-dihydroxy-1-nonenal, isomer 3	C9H14O4	C23H30N3O6	444.213	444.212	8.76	510000	1.57658
4-hydroxy-11-oxo-2-undecenoic acid	C11H18O4	C25H34N3O6	472.244	472.245	8.79	122000	-2.33051
9,12-Dioxo-10-dodecenoic acid, isomer 1	C12H18O4	C26H34N3O6	484.244	484.244	8.85	195000	0.413223
9-Oxo-2,4-nonadienoic acid, isomer 2	C9H12O3	C23H28N3O5	426.202	426.202	8.88	3290000	1.40845
Unknown, m/z 496.28, signal 1	C14H22O3	C28H38N3O5	496.28	496.28	8.88	106000	0.806452
Unknown, m/z 380.20, isomer 3	C8H10O	C22H26N3O3	380.197	380.196	8.91	122000	1.31579
Butanal	C4H8O	C18H24N3O3	330.181	330.181	8.93	660000	0.30303
Hydroxy-2,4-octadienal, isomer 3	C8H12O2	C22H28N3O4	398.207	398.207	8.93	273000	1.00503
Hydroxy-octenal	C8H14O2	C22H30N3O4	400.223	400.222	8.93	883000	2
9-Hydroxy-12-oxo-10-dodecenoic acid, isomer 1	C12H20O4	C26H36N3O6	486.26	486.26	8.93	255000	0
Dihydroxy-pentanal	C5H10O3	C19H26N3O5	376.187	376.186	8.96	190000	0.797872
Oxo-octatrienoic acid, isomer 1	C8H8O3	C22H24N3O5	410.171	410.171	8.96	212000	1.21951
Dihydroxy-nonadienal	C9H14O3	C23H30N3O5	428.218	428.218	8.96	5000000	0.46729
Unknown, m/z 504.27, isomer 1	C12H25O5	C26H38N3O7	504.27	504.27	8.96	233000	-0.793651
10-Oxo-8-decenoic acid / 10-Oxo-2-decenoic acid	C10H16O3	C24H32N3O5	442.233	442.233	8.98	119000	0.678733
11-Oxo-undec-9(E)-enoic acid, isomer 1	C11H18O3	C25H34N3O5	456.249	456.249	8.98	2960000	0.877193
9-Hydroxy-12-oxo-10-dodecenoic acid, isomer 2	C12H20O4	C26H36N3O6	486.26	486.259	9.01	159000	0.205761
Dihydroxy-octenal, isomer 2	C8H14O3	C22H30N3O5	416.218	416.217	9.01	106000	1.20192
Dihydroxy-nonenal, isomer 2	C9H16O3	C23H32N3O5	430.233	430.233	9.03	119000	0
Unknown, m/z 504.27, isomer 2	C12H25O5	C26H38N3O7	504.27	504.271	9.03	201000	-0.992063
Hydroxy-oxo-undecatrienoic acid, isomer 1	C11H16O4	C25H32N3O6	470.228	470.228	9.06	400000	-0.212766
Unknown, m/z 474.26	C11H20O4	C25H36N3O6	474.26	474.26	9.06	203000	-0.843882
Hydroxy-oxo-decadienoic acid	C10H14O4	C24H30N3O6	456.213	456.213	9.09	116000	0.219298
Unknown, m/z 496.28, signal 2	C14H22O3	C28H38N3O5	496.28	496.28	9.09	111000	1.20968
Hydroxy-octanal	C8H16O2	C22H32N3O4	402.238	402.239	9.13	104000	-0.248756
Unknown, m/z 486.22	C11H16O5	C25H32N3O7	486.223	486.224	9.16	882000	-1.64609
9-Hydroxy-12-oxo-10-dodecenoic acid, isomer 3	C12H20O4	C26H36N3O6	486.26	486.259	9.16	122000	1.64609
5-Oxo-3-pentenoic acid, isomer 1	C5H6O3	C19H22N3O5	372.155	372.155	9.23	186000	0
Hydroxy-oxo-nonadienoic acid	C9H12O4	C23H28N3O6	442.197	442.197	9.26	260000	-0.678733
9,12-Dioxo-10-dodecenoic acid, isomer 2	C12H18O4	C26H34N3O6	484.244	484.245	9.26	218000	-1.44628
Unknown, m/z 530.23	C16H16O4	C30H32N3O6	530.228	530.229	9.26	126000	-1.13208
Unknown, m/z 528.70, isomer 1	C14H22O5	C28H38N3O7	528.27	528.27	9.3	219000	0
11-Oxo-undec-9(E)-enoic acid, isomer 2	C11H18O3	C25H34N3O5	456.249	456.249	9.33	345000	0
7-Hydroxy-heptanal, isomer 1	C7H14O2	C21H30N3O4	388.223	388.223	9.37	106000	0.773196
Hydroxy-oxo-undecatrienoic acid, isomer 2	C11H16O4	C25H32N3O6	470.228	470.228	9.37	354000	-0.425532
Hydroxy-oxo-undecenoic acid, isomer 1	C11H18O4	C25H34N3O6	472.244	472.244	9.4	261000	0.423729
Unknown, m/z 530.29	C14H24O5	C28H40N3O7	530.286	530.286	9.4	205000	0
Pentanal, isomer 1	C5H10O	C19H26N3O3	344.197	344.197	9.43	805000	0.872093
Oxo-octatrienoic acid, isomer 2	C8H8O3	C22H24N3O5	410.171	410.17	9.43	276000	1.95122
Dihydroxy-nonenal, isomer 3	C9H16O3	C23H32N3O5	430.233	430.233	9.43	902000	0.930233
Hydroxy-oxo-tetradecadienoic acid, isomer 1	C14H22O4	C28H38N3O6	512.275	512.274	9.43	120000	1.17187
9,12-Dioxo-10-dodecenoic acid, isomer 3	C12H18O4	C26H34N3O6	484.244	484.244	9.47	149000	0.413223
Pentanal, isomer 2	C5H10O	C19H26N3O3	344.197	344.197	9.54	770000	0.581395
7-Hydroxy-heptanal, isomer 2	C7H14O2	C21H30N3O4	388.223	388.223	9.54	121000	0.515464
Hydroxy-2,6-nonadienal, isomer 1	C9H14O2	C23H30N3O4	412.223	412.223	9.54	220000	0.970874
Hydroxy-oxo-tetradecadienoic acid, isomer 2	C14H22O4	C28H38N3O6	512.275	512.275	9.54	114000	0.195312
6-Hydroxy-2,4-decadienal	C10H16O2	C24H32N3O4	426.238	426.239	9.57	110000	-0.234742
9,12-Dioxo-10-dodecenoic acid, isomer 4	C12H18O4	C26H34N3O6	484.244	484.244	9.61	360000	-0.413223
Unknown, m/z 514.29, isomer 1	C14H24O4	C28H40N3O6	514.291	514.291	9.61	114000	0.194553
Benzaldehyde	C7H6O	C21H22N3O3	364.166	364.166	9.64	368000	0
Hydroxy-oxo-undecenoic acid, isomer 2	C11H18O4	C25H34N3O6	472.244	472.244	9.68	834000	-0.635593
Dihydroxy-dodecadienal, isomer 1	C12H20O3	C26H36N3O5	470.265	470.265	9.72	435000	-0.212766
Hydroxy-oxo-tridecadienoic acid	C13H20O4	C27H36N3O6	498.26	498.259	9.72	128000	0.200803
Unknown, m/z 528.70, isomer 2	C14H22O5	C28H38N3O7	528.27	528.271	9.72	125000	-1.70455
Unknown, m/z 496.28, signal 3	C14H22O3	C28H38N3O5	496.28	496.28	9.74	260000	0.403226
Hydroxy-oxo-tetradecadienoic acid, isomer 3	C14H22O4	C28H38N3O6	512.275	512.275	9.74	142000	-0.390625
Unknown, m/z 514.29, isomer 2	C14H24O4	C28H40N3O6	514.291	514.291	9.74	365000	-0.77821
Hexanal	C6H12O	C20H28N3O3	358.211	358.212	9.77	525000	-2.7933
Oxo-hexanoic acid, isomer 2	C6H10O3	C20H26N3O5	388.187	388.187	9.77	325000	0
Hydroxy-oxo-undecadienal	C11H16O3	C25H32N3O5	454.233	454.233	9.77	169000	0.440529
Hydroxy-oxo-undecenoic acid, isomer 3	C11H18O4	C25H34N3O6	472.244	472.244	9.77	2810000	-0.211864
Oxo-dodecadienedioic acid	C12H16O5	C26H32N3O7	498.223	498.224	9.77	118000	-1.60643
Unknown, m/z 488.24, isomer 1	C11H18O5	C25H34N3O7	488.239	488.239	9.8	177000	-0.614754
Hydroxy-oxo-tetradecadienoic acid, isomer 4	C14H22O4	C28H38N3O6	512.275	512.275	9.8	182000	-0.390625
4-Hydroxy-2-nonenal	C9H16O2	C23H32N3O4	414.238	414.238	9.83	228000	0.483092
Unknown 288.13 formaldehyde-related signal 1	CH2O	C15H18N3O3	288.134	288.135	9.86	206000	-0.694444
Hydroxy-2,6-nonadienal, isomer 2	C9H14O2	C23H30N3O4	412.223	412.223	9.86	139000	-0.728155
Unknown, m/z 488.24, isomer 2	C11H18O5	C25H34N3O7	488.239	488.239	9.89	183000	-0.614754
Unknown, m/z 528.70, isomer 3	C14H22O5	C28H38N3O7	528.27	528.27	9.89	103000	-0.568182
Trans-2-hexenal	C6H10O	C20H26N3O3	356.197	356.197	9.92	1270000	-0.561798
Unknown, m/z 586.35	C18H32O5	C32H48N3O7	586.348	586.349	9.92	300000	-1.53584
Octadienal	C8H12O	C22H28N3O3	382.212	382.213	9.96	229000	-0.52356
Oxo-octadienal, isomer 1	C8H10O2	C22H26N3O4	396.192	396.191	9.96	299000	0.757576
Hydroxy-oxo-tetradecadienoic acid, isomer 5	C14H22O4	C28H38N3O6	512.275	512.276	9.96	149000	-1.17188
5-Oxo-3-pentenoic acid, isomer 2	C5H6O3	C19H22N3O5	372.155	372.155	10.05	156000	1.6129
Hydroxy-oxo-tetradecadienoic acid	C14H22O4	C28H38N3O6	512.275	512.276	10.05	631000	-0.976563
Unknown, m/z 472.28	C12H22O3	C26H38N3O5	472.28	472.281	10.12	214000	-0.847458
Unknown, m/z 496.28, signal 4	C14H22O3	C28H38N3O5	496.28	496.281	10.12	163000	-1.00806
2,4-Heptadienal	C7H10O	C21H26N3O3	368.197	368.196	10.22	100000	1.08696
(2E)-2,4,5-Hexatrienal	C6H6O	C20H22N3O3	352.166	352.165	10.26	243000	1.13636
Oxo-octadienal, isomer 2	C8H10O2	C22H26N3O4	396.192	396.192	10.29	689000	0.505051
10-oxo-4-hydroxy-decanal	C10H18O3	C24H34N3O5	444.249	444.25	10.29	708000	-1.12613
Unknown, m/z 552.31	C17H26O4	C31H42N3O6	552.306	552.307	10.29	137000	-0.905797
Glyoxal, isomer 2	C2H2O2	C30H33N6O6	573.245	573.246	10.32	2780000	-0.34904
Hydroxy-oxo-tetradecatrienoic acid, isomer 1	C14H20O4	C28H36N3O6	510.26	510.259	10.35	123000	0.588235
Heptenal	C7H12O	C21H28N3O3	370.212	370.212	10.38	151000	0.27027
Unknown, m/z 380.20, isomer 4	C8H10O	C22H26N3O3	380.197	380.197	10.38	626000	0
Phenylacetone	C9H10O	C23H26N3O3	392.197	392.197	10.38	2000000	-0.510204
Oxo-tridecadienoic acid	C13H20O3	C27H36N3O5	482.265	482.265	10.38	282000	-0.207469
Unknown 288.13 formaldehyde-related signal 2	CH2O	C15H18N3O3	288.134	288.134	10.4	154000	0
5-Oxo-3-pentenoic acid, isomer 3	C5H6O3	C19H22N3O5	372.155	372.156	10.4	2210000	-0.268817
Hydroxy-2,6-nonadienal, isomer 3	C9H14O2	C23H30N3O4	412.223	412.223	10.4	153000	0.485437
Dihydroxy-dodecadienal, isomer 2	C12H20O3	C26H36N3O5	470.265	470.264	10.46	150000	0.212766
6-Oxo-heptanal	C7H12O2	C35H43N6O6	643.323	643.323	10.46	237000	-0.155521
Heptanal	C7H14O	C21H30N3O3	372.228	372.228	10.49	429000	0.268817
Unknown, m/z 536.28	C16H22O4	C30H38N3O6	536.275	536.275	10.49	695000	-0.373134
Hydroxy-dodecadienal	C12H20O2	C26H36N3O4	454.27	454.27	10.62	218000	-0.220264
Methylglyoxal	C3H4O2	C31H35N6O6	587.262	587.261	10.62	823000	0.511073
Hydroxy-methoxy-oxo-octadecenoic acid	C19H34O5	C33H50N3O7	600.364	600.365	10.62	119000	-1.5
Unknown, m/z 494.26	C14H20O3	C28H36N3O5	494.265	494.265	10.65	514000	-0.809717
Unknown, m/z 512.31	C15H26O3	C29H42N3O5	512.311	512.312	10.65	291000	-1.17187
Hydroxy-oxo-tetradecatrienoic acid, isomer 2	C14H20O4	C28H36N3O6	510.26	510.26	10.69	132000	-1.56863
Octanal	C8H16O	C22H32N3O3	386.244	386.244	10.87	407000	1.03627
Hydroxy-oxo-tetradecadienoic acid, isomer 6	C14H22O4	C28H38N3O6	512.275	512.277	10.87	107000	-2.92969
Unknown, m/z 510.30	C15H24O3	C29H40N3O5	510.296	510.296	10.9	107000	0.196078
Hydroxy-oxo-tetradecatrienoic acid, isomer 3	C14H20O4	C28H36N3O6	510.26	510.261	10.94	702000	-2.15686
Unknown 288.13 formaldehyde-related signal 3	CH2O	C15H18N3O3	288.134	288.134	10.98	1020000	0
5-Oxo-3-pentenoic acid, isomer 4	C5H6O3	C19H22N3O5	372.155	372.156	10.98	103000	-0.537634
Unknown, m/z 582.32, isomer 1	C18H28O5	C32H44N3O7	582.317	582.317	10.98	104000	-1.03093
Unknown, m/z 582.32, isomer 2	C18H28O5	C32H44N3O7	582.317	582.317	11.05	340000	-0.343643
Nonanal	C9H18O	C23H34N3O3	400.259	400.259	11.23	1020000	0.5
Unknown, m/z 566.32	C18H28O4	C32H44N3O6	566.322	566.323	11.26	162000	-1.59011
Unknown, m/z 528.34	C16H30O3	C30H46N3O5	528.343	528.344	11.3	332000	-1.89394
1-Glyceryl linoleate	C21H36O5	C35H52N3O7	626.379	626.38	11.37	939000	-1.4377
Decanal	C10H20O	C24H36N3O3	414.275	414.275	11.52	393000	-0.724638
Unknown, m/z 492.29	C15H22O2	C29H38N3O4	492.285	492.286	11.52	889000	-1.01626
Unknown, m/z 554.36	C18H32O3	C32H48N3O5	554.358	554.359	11.52	130000	-0.722022
10,11-dihydro-12-oxo-phytoenoic acid, isomer 1	C18H30O3	C32H46N3O5	552.343	552.343	11.67	509000	-1.26812
10,11-dihydro-12-oxo-phytoenoic acid, isomer 2	C18H30O3	C32H46N3O5	552.343	552.344	11.8	692000	-2.17391
Undecanal	C11H22O	C25H38N3O3	428.29	428.291	11.84	126000	-1.16822
Dodecanal	C12H24O	C26H40N3O3	442.306	442.306	12.1	217000	-0.678733
Tetradecanal, isomer 1	C14H28O	C28H44N3O3	470.337	470.338	12.2	191000	-2.12766
Pentadecanal, isomer 1	C15H30O	C29H46N3O3	484.353	484.353	12.41	106000	0.206612
2-Hydroxyhexadecanal	C16H32O2	C30H48N3O4	514.363	514.364	12.44	271000	-1.55642
Tetradecanal, isomer 2	C14H28O	C28H44N3O3	470.337	470.337	12.64	106000	-0.212766
Heptadecanal, isomer 1	C17H34O	C31H50N3O3	512.384	512.384	12.71	111000	-0.585938
Heptadecanal, isomer 2	C17H34O	C31H50N3O3	512.384	512.385	12.86	452000	-2.14844
Pentadecanal, isomer 2	C15H30O	C29H46N3O3	484.353	484.353	12.89	195000	-1.44628
Unknown, m/z 542.40	C18H36O2	C32H52N3O4	542.394	542.396	12.92	225000	-2.21402
Octodecanal, isomer 1	C18H36O	C32H52N3O3	526.4	526.401	13.07	145000	-1.90114
Octodecanal, isomer 2	C18H36O	C32H52N3O3	526.4	526.401	13.18	150000	-2.47148
Unknown, m/z 758.57, signal 1	C26H53NO5P	C40H79N4O7P	758.567	758.569	13.33	130000	-2.7668
Heptadecanal, isomer 3	C17H34O	C31H50N3O3	512.384	512.385	13.37	128000	-1.75781
Icosanal (Eicosanal)	C20H40O	C34H56N3O3	554.431	554.432	13.48	583000	-1.62455
Unknown, m/z 758.57, signal 2	C26H53NO5P	C40H79N4O7P	758.567	758.568	13.48	110000	-2.37154
Henicosanal	C21H42O	C35H58N3O3	568.446	568.447	13.66	148000	-1.23239
Tetracosanal	C24H48O	C38H64N3O3	610.493	610.495	14.14	137000	-2.78689
Hexacosanal	C26H52O	C40H68N3O3	638.524	638.526	14.47	425000	-2.19092
